# Supplementary material for: MIP3α as an early prognostic predictor for patients with B-cell malignancies receiving CD19/CD22-redirected CAR-T cell cocktail therapy
Source: Cancer Immunol Immunother. 2023 Mar 4;72(7):2245–56. doi: 10.1007/s00262-023-03418-2 (PMC10264474; doi:10.1007/s00262-023-03418-2)
Supplement: Supplementary file 2 — Supplementary file2 (XLSX 71 KB) [file 262_2023_3418_MOESM2_ESM.xlsx]

## Sheet: Table S1
Table S1. Clinical data and cytokine level in enrolled patients
Patient No.	Gender	Ages, years old	Dignosis	HSCT before CART	Prior treatment	Refractory or relapsed	CNS involvement	TP53 mutation	Date of sample	Date of CAR-T cell infusion	CD19 CAR-T cell dose, ×10^6/kg	CD22 CAR-T cell dose, ×10^6/kg	IL-6 peak, pg/ml	The time of IL-6 peak, days	Ferritin peak, ug/L	CRS grade	Survival	Survival time, days	Endpoint	Follow-up time, days	IL-10, pg/ml	IL-12p70, pg/ml	IL-13, pg/ml	IL-15, pg/ml	IL-18, pg/ml	IL-8, pg/ml	IP-10, pg/ml	M-CSF, pg/ml	MIP-1α, pg/ml	TNF-α, pg/ml	IFN-β, pg/ml	IL-2Ra, pg/ml	IFN-α2a, pg/ml	IFN-γ, pg/ml	GM-CSF, pg/ml	IL-1α, pg/ml	IL-1β, pg/ml	IL-6, pg/ml	IL-2, pg/ml	IL-4, pg/ml	Eotaxin, pg/ml	Eotaxin-3, pg/ml	IL-17A/F, pg/ml	MCP-1, pg/ml	MCP-4, pg/ml	MDC, pg/ml	MIP-1β, pg/ml	TARC, pg/ml	G-CSF, pg/ml
1	Female	63	B-NHL	None	Sencond line	>=Second relapse	No	No	2017-10-18	2017-10-14	8	7.5	951.7	4	9977.8	2	No	43	NR	43
2	Female	60	B-ALL	None	First line	Refractory	No	Yes	2017-10-26	2017-10-22	2	1	3137	4	50000	3	No	612	CR	612	991.297	78.8935	22.131	115.98	5.40277	293.356	286.799	309.382	20.5229	52.4897	205.682	31.8542	116.358	2136.01	6136.94	559.674	42.7793	974.599	3059.96	36.7286	1.39516	4.5797	8.07935	57.0791	4.76536	1.03237	16.6768	1.03924	395.026
3	Male	30	B-ALL	None	Sencond line	Refractory	No	Yes	2017-11-02	2017-10-30	4	4	1624	3	50000	3	No	487	Relapse	165	305.967	37.4764	15.2213	67.9444	11.8107	64.0882	127.086	149.144	9.88482	29.7324	133.198	14.8688	37.1503	536.144	1442.69	196.31	12.5446	25.871	1998.13	8.92693	0.806089	2.04278	2.72168	11.7189	4.46055	0.661768	0.994061	1.13136	7.96468
4	Female	19	B-ALL	None	First line	First relapse	No	No	2017-11-17	2017-11-12	3	6	269.8	5	3086.3	1	No	192	Relapse	162	30.9433	10.3105	8.29024	30.0209	6.94021	16.2524	23.6105	17.3334	4.583	5.82245	4.62026	5.00914	6.74017	29.2086	214.265	4.52724	0.169842	6.29262	33.5279	4.29367	1.38999	0.627196	0.684923	2.71701	2.79996	0.456037	0.510987	0.779738	21.093
5	Male	60	B-NHL	None	Sencond line	>=Second relapse	No	No	2017-11-23	2017-11-15	4.4	6	247.5	8	1757.4	1	No	181	Relapse	120	47.7523	12.4641	9.90114	31.6475	8.81803	71.5416	10.6006	12.6001	8.42618	8.61687	86.7736	56.7556	14.5248	266.134	272.807	130.563	13.3727	229.606	177.13	30.4379	1.06921	1.07548	1.92881	9.37041	2.94022	0.411312	0.650351	0.198762	17.3675
6	Male	52	B-NHL	None	>=Third line	>=Second relapse	No	No	2017-11-20	2017-11-18	3.7	5.2	447.2	2	12233	3	Yes	1016	Bridge to HSCT	142	177.548	17.0919	8.27391	11.3562	31.5347	32.8658	10.5299	17.9836	9.88334	10.7444	37.0508	31.2803	9.65455	137.383	31.7107	1	21.5211	1745.05	248.175	16.3355	0.824296	0.828592	1.75615	7.70346	1.45741	0.282449	1.34382	0.0852193	12.1395
7	Female	53	B-ALL	None	Sencond line	First relapse	No	No	2017-11-27	2017-11-23	2	2	536.5	4	8977.4	2	No	311	Relapse	112	72.3424	8.26655	6.0949	26.6681	14.8538	29.2621	7.86274	19.1574	5.44809	5.82892	1	110.928	14.1829	252.244	101.101	280.407	29.1869	76.3278	113.901	50.1749	0.575166	2.61256	1.70017	3.51926	1.98998	0.590427	0.988953	11.6015	30.0362
8	Female	60	B-ALL	None	First line	>=Second relapse	No	No	2017-12-04	2017-11-28	4	2	311	6	1964	2	No	854	CR	488
9	Male	54	B-NHL	None	First line	>=Second relapse	No	No	2017-12-05	2017-11-29	8	8	112.8	6	2597.6	1	Yes	1005	CR	1005	43.7825	10.7849	4.45281	6.04483	7.97471	14.9829	13.0719	7.73492	4.18288	9.5846	1	10.8562	4.70749	9.48151	14.0814	77.2962	16.0758	24.1132	12.8028	4.60497
10	Female	46	B-NHL	None	>=Third line	Refractory	No	Yes	2017-12-21	2017-12-14	6	4	279.5	7	780.9	1	Yes	990	CR	990	357.618	34.4316	17.3569	30.9614	24.2368	150.686	49.7056	156.89	9.02795	14.4197	48.3578	52.4411	11.9697	189.832	35.762	278.323	14.0955	46.8679	18.4034	41.3292	1.13203	1.1135	1.15296	3.69173	2.60504	0.461162	1.68654	0.180394	1398.33
11	Female	22	B-ALL	Autologous	>=Third line	First relapse	No	Yes	-	2017-12-16	6	4	50.55	6	1067.6	1	Yes	988	Relapse	988
12	Male	47	B-ALL	None	First line	Refractory	No	Yes	2017-12-22	2017-12-17	2	2	950.3	5	9708.6	2	No	640	Relapse	421	884.512	25.7551	13.196	20.6848	5.88289	123.277	67.3781	21.3535	8.67128	12.2821	44.0392	79.9859	15.036	554.866	227.021	240.425	29.6602	1110.18	108.072	69.5542	0.685641	1.10187	3.32384	10.3999	1.93291	0.279311	1.36853	0.0680314	844.35
13	Female	38	B-NHL	None	>=Third line	>=Second relapse	No	No	2017-12-22	2017-12-17	8	7.5	97.82	5	952.8	1	Yes	987	CR	987	8.20723	5.80688	2.50155	24.2502	3.669	7.15097	21.3955	7.11121	3.35951	3.91513	0.116454	5.98576	1.2313	18.0363	72.8621	4.52724	3.4719	95.27	30.4854	4.80604
14	Female	54	B-NHL	None	>=Third line	First relapse	No	Yes	2017-12-28	2017-12-23	6	6	457	5	650	1	No	301	Relapse	65	1.30319	0.145928	0.465261	0.959124	1.20203	1.36779	0.764518	1.3124	1.07755	0.235846	80.2261	0.85837	0.981	0.27032	0.596969	4.52724	0.94069	1.40427	0.375071	0.919939	1.62215	0.49734	0.413933	1.05037	1.77294	1.24065	1.17133	0.739178	0.65379
15	Female	17	B-NHL	None	>=Third line	>=Second relapse	No	Yes	2018-01-13	2018-01-07	2	5.8	171.8	6	3642.7	1	No	145	Relapse	84	61.2181	10.1625	4.85156	28.4534	12.8853	5.28644	3.44128	7.95056	5.96225	6.99804	6.35735	20.3045	2.74958	96.423	122.556	1	6.12164	15.7221	25.9737	11.5809	0.236063	0.314933	0.304083	1.61062	0.838828	0.419046	0.677523	0.301632	1440.56
16	Male	55	B-NHL	Autologous	Sencond line	>=Second relapse	No	No	2018-01-17	2018-01-12	3.5	4.5	501.7	5	2114.5	1	Yes	961	CR	961	73.3521	16.1469	10.3492	25.0859	6.20063	10.8919	48.1329	24.2998	7.58453	10.5986	20.5791	94.2671	19.8986	1099.03	194.584	319.791	25.6166	409.647	40.8163	59.8465	0.898176	1.11945	1.03218	3.4826	2.51615	1.61181	2.53298	2.62977	2.57975
17	Female	17	B-ALL	None	>=Third line	First relapse	No	No	2018-01-28	2018-01-19	3	4	112.4	9	2887.7	1	Yes	954	CR	954	97.0412	0.145928	0.465261	15.5757	3.08626	10.6	7.35678	10.6527	2.70491	2.3962	0.116454	8.95767	1.59901	24.0392	4.13487	4.52724	1.03855	26.3502	3.47425	5.82771	3.35613	5.4687	3.7354	2.13834	8.13411	1.54063	1.16831	27.5381	1436.53
18	Female	43	B-NHL	None	>=Third line	>=Second relapse	No	No	2018-01-27	2018-01-21	7.55	2.5	31.76	6	540.9	1	Yes	952	CR	952	57.0303	12.1023	9.23611	49.1098	13.9886	2.62085	6.12783	4.39112	5.37583	5.76589	25.3426	16.47	2.32124	2.72168	9.6448	4.52724	1.29959	2.68488	7.46498	7.86115	1.32747	0.987689	0.823822	1.12725	3.10819	0.494358	0.358695	4.41089	11.2554
19	Male	61	B-NHL	None	>=Third line	>=Second relapse	No	Yes	2018-01-29	2018-01-25	2.6	9.4	298.4	4	1036	1	Yes	948	CR	948	394.717	31.9225	12.9067	18.4642	31.8302	50.2282	48.4216	14.5935	8.49883	14.9935	50.9162	43.2339	18.7922	419.299	34.3789	388.827	19.8598	403.683	61.5959	35.614	1.71999	0.952727	1.89773	8.64269	3.13326	0.628087	1.32659	0.0477347	31.6077
20	Female	47	B-NHL	None	>=Third line	First relapse	No	No	2018-02-02	2018-01-27	6	10	763.1	6	8526.3	2	No	132	non-recurrent deaths	132	22.0287	5.68511	6.51882	13.6814	3.70354	6.30619	5.95124	8.48395	4.13391	3.49825	0.116454	4.03447	1.59901	17.4346	24.657	4.52724	0.84143	16.4031	12.8466	1.57877
21	Male	35	B-NHL	None	>=Third line	>=Second relapse	No	No	-	2018-01-28	4	6	143.4	7	1671	2	No	185	Relapse	135
22	Male	67	B-NHL	None	>=Third line	>=Second relapse	No	Yes	2018-02-06 15:00:00	2018-01-30	8	4	1258	7.625	11774	3	No	101	Relapse	71	35.8524	21.3425	9.96396	23.0378	42.2411	34.9428	28.8237	17.9441	8.38811	14.8807	1.57387	116.358	25.2926	885.843	26.4274	671.953	47.0486	102.379	78.6562	63.3628	0.979404	2.63853	4.36346	22.7322	9.5505	0.827227	4.58765	4.04572	10.1251
23	Male	29	B-NHL	Autologous	>=Third line	>=Second relapse	No	No	2018-02-04	2018-01-31	6.8	7	133.1	4	4620.1	1	No	94	Relapse	64	21.2744	7.06112	6.25744	38.595	9.42139	37.0939	8.09051	5.66334	4.35642	4.61588	17.7438	4.97637	1.962	61.8137	32.1862	4.52724	2.39373	36.4771	7.46498	2.74865	1.23229	0.469364	0.936257	4.60921	2.28512	0.429576	0.549411	0.12802	50.0171
24	Male	38	B-NHL	None	>=Third line	Refractory	No	Yes	2018-02-06	2018-01-31	2	6	5000	6	50000	4	Yes	942	CR	176	7753.71	147.851	39.1976	38.6811	37.9473	1944.5	379.316	115.166	29.0716	63.2755	326.697	111.961	69.3511	8083.63	2202.25	1689.17	285.241	11409.6	95.3851	117.015	0.333379	0.855103	0.612865	1.66219	2.38311	0.252956	0.891744	0.0447502	11.9684
25	Male	43	B-ALL	None	>=Third line	>=Second relapse	Yes	No	-	2018-01-31	2	2	29.44	5	1110.8	1	No	408	Relapse	265
26	Male	37	B-NHL	None	Sencond line	First relapse	No	Yes	2018-02-08	2018-02-01	8.6	6	143.7	7	1453.1	1	Yes	941	CR	941	69.2914	32.0686	14.1319	13.2064	5.21951	7.99659	104.875	7.46626	7.97573	17.7227	26.215	8.06566	31.3666	23.4329	11.2498	1	0.0536004	137.521	16.7849	5.91402	1.12463	2.15578	4.05339	21.7723	6.64035	0.479134	5.2492	0.0529214	639.418
27	Female	33	B-NHL	None	>=Third line	Refractory	No	No	2018-02-08	2018-02-05	2	3	219.2	3	455	1	No	91	non-recurrent deaths	91	628.95	75.0364	22.8184	20.3599	11.914	295.615	253.656	59.4471	21.1455	39.2211	11.6091	38.8103	15.9806	918.576	64.9186	359.226	17.8851	301.218	20.0625	30.6218	3.8694	4.0918	7.2362	43.4833	7.23007	4.18864	8.2628	1.06731	21.1372
28	Male	54	B-NHL	None	>=Third line	First relapse	No	Yes	2018-02-09	2018-02-05	5.1	8	427.8	4	903	1	No	111	Relapse	96	7.84546	5.60389	5.75747	5.17984	10.6587	12.6269	5.0613	5.95823	5.12039	2.4108	0.116454	5.36551	0.315361	39.1938	8.45531	4.52724	4.6021	28.0766	0.0950005	3.1362	1.54755	0.12433	0.439945	0.917618	0.999023	0.450896	0.289477	0.245925	828.088
29	Male	47	B-NHL	None	Sencond line	First relapse	No	Yes	2018-03-02	2018-02-24	4	9	83.29	6	874	1	Yes	918	CR	918	38.0502	2.27712	5.22554	26.3172	4.69304	12.7908	13.6891	40.6653	3.75324	4.20167	0.116454	7.50717	3.59179	230.125	127.331	18.0193	3.97544	68.0005	99.027	5.57265	2.44872	2.32312	3.35717	13.1098	6.444	1.32246	1.37128	6.46174	3.90336
30	Female	47	B-NHL	None	>=Third line	First relapse	No	No	2018-03-13	2018-03-10	6	10	248.4	3	1488.1	1	Yes	904	CR	904	5.73956	1.52259	3.18708	8.32872	6.26941	11.962	4.43189	7.56002	2.99252	1.43832	0.116454	2.46942	0.315361	9.28314	0.0490874	4.52724	0.169842	11.3836	88.0252	0.254679	2.20244	0.476384	0.584981	2.14262	3.2209	0.734636	0.497987	1.40671	19.9808
31	Male	42	B-NHL	Autologous	>=Third line	Refractory	No	Yes	2018-03-17	2018-03-12	7.7	7.5	213.7	5	4422.3	1	No	111	non-recurrent deaths	111	661.082	49.9243	17.6828	30.8146	5.46831	144.98	167.622	45.3814	11.2004	22.4165	5.22225	13.8814	4.14782	410.554	89.8193	93.2169	8.56129	177.29	25.9621	15.473	2.37806	6.40082	4.16686	16.6901	6.6583	1.22995	2.63556	0.725406	18.9846
32	Male	22	B-ALL	Allogeneic	>=Third line	First relapse	No	Yes	2018-03-18	2018-03-12	10	10	104.4	6	2026.1	1	Yes	902	CR	902	22.0287	5.11583	6.93913	53.9961	6.79213	20.4892	18.5512	17.3026	4.44794	3.69972	0.116454	15.3552	8.54674	404.469	39.0996	133.881	4.66461	54.999	13.5279	12.1508	1.60691	0.753298	1.25379	5.54167	2.80613	0.665173	0.725275	1.00393	74.4228
33	Male	33	B-NHL	None	Sencond line	>=Second relapse	No	No	2018-03-22	2018-03-12	2.8	5.2	421	10	2928.5	1	No	28	NR	28	23.2484	17.8085	11.9067	18.8166	10.3112	70.8637	51.1759	20.276	7.47645	12.4618	24.356	58.2448	14.354	943.564	25.055	140.645	18.3471	231.053	25.6239	30.7206	0.586485	0.831538	1.2349	6.29366	1.63512	0.2887	0.732875	0.200635	1651.56
34	Female	34	B-NHL	Autologous	>=Third line	First relapse	No	Yes	2018-03-26	2018-03-24	4.8	10	117.8	2	585.3	1	Yes	890	CR	890	9.18128	11.2411	8.9341	19.0882	8.38492	7.81363	4.88175	7.31317	7.02086	7.35489	1	4.91706	0.187995	50.6833	285.65	1	0.0536004	66.733	103.852	4.01034	0.936129	0.940427	1.40083	6.23563	4.05614	0.489126	0.492558	1.31533	12.3436
35	Female	20	B-ALL	None	Sencond line	Refractory	No	No	2018-03-26	2018-03-25	2	2	1282	3	1917.9	1	No	68	NR	9	100.994	5.5378	5.85352	26.173	5.46236	39.6729	7.27392	8.5617	3.65539	3.07086	1	45.974	10.7154	96.2238	25.4472	1	30.3691	399.242	44.5627	22.8794	0.924677	2.27735	3.0146	13.6906	7.46013	0.94135	2.82054	4.77767	24.9788
36	Male	61	B-NHL	Autologous	Sencond line	First relapse	Yes	No	-	2018-03-28	3.8	4	903.2	6	11212	2	No	28	NR	28
37	Male	53	B-NHL	None	>=Third line	First relapse	No	No	2018-04-03	2018-03-29	4	4.4	173.3	5	1199.1	1	Yes	885	CR	885	46.4954	19.9861	9.13438	19.3036	4.66944	46.5875	71.7928	13.1949	5.88373	10.64	20.4798	5.1314	0.705172	67.3618	15.5479	4.52724	2.20205	44.3654	3.84682	4.29367	1.91179	1.32651	2.2011	10.2342	4.27602	0.674859	1.53191	0.68943	805.779
38	Male	35	B-NHL	Autologous	>=Third line	First relapse	No	Yes	2018-04-06	2018-03-30	6	5.6	1676	7	2326.4	2	No	269	Relapse	208	166.095	27.1427	13.0974	26.5872	7.66522	67.134	83.9455	40.5898	11.2379	15.7371	38.8131	60.2832	11.9401	658.421	88.8091	140.645	29.1869	1621.62	168.906	40.5223	0.718115	1.83388	1.46051	2.92636	1.44757	0.277514	0.876097	2.7197	40.2345
39	Female	40	B-NHL	None	>=Third line	Refractory	No	Yes	2018-04-12	2018-04-08	7	6	217	4	219.2	1	No	127	NR	25	113.64	11.5537	9.26188	9.71543	15.3525	7.4964	20.6412	23.6045	9.72637	16.752	50.8838	101.792	13.4968	42.8154	28.7774	177.819	30.133	110.706	176.182	50.5858	0.649558	1.2424	1.83429	6.48993	2.41097	0.365584	3.97957	0.720247	998.747
40	Male	16	B-ALL	None	>=Third line	Refractory	No	No	2018-04-18	2018-04-12	4	2	428	6	5077.9	2	Yes	871	Bridge to HSCT	61	164.285	68.7269	19.5984	16.8795	58.2896	19.3607	151.918	18.921	13.2933	35.3112	24.2681	46.488	13.9832	580.153	27.3266	224.347	10.8219	38.4421	20.8884	24.4985	2.58676	1.94711	2.06648	6.08941	4.3578	1.84111	0.912632	7.76617	14.6442
41	Female	58	B-ALL	None	Sencond line	>=Second relapse	No	No	2018-04-17	2018-04-13	4	4.1	210.1	4	777.6	1	Yes	870	CR	870	102.269	21.8243	12.1399	44.7729	4.33931	39.9789	52.6512	31.0178	8.43873	13.8588	0.116454	4.9705	2.46404	278.945	170.702	18.9061	2.52126	120.11	104.496	8.11455	2.13044	1.65439	2.58906	11.0448	5.33223	0.929957	1.55907	3.73322	17.2086
42	Male	59	B-NHL	Autologous	>=Third line	First relapse	No	No	2018-04-17	2018-04-13	5.8	8	201.7	4	201.7	1	Yes	870	CR	870	59.3199	10.9485	6.34539	35.3037	5.71716	20.2598	23.4488	10.1204	4.93129	6.71065	0.116454	5.15179	1.59901	102.549	151.449	4.52724	1.49428	53.4768	72.0951	0.855767	1.74209	0.94923	1.69001	9.20659	3.60947	0.548657	0.784589	0.482843	1553.04
43	Female	57	B-NHL	None	>=Third line	First relapse	No	No	2018-04-18	2018-04-15	5.4	4	347.5	3	462.8	1	Yes	868	CR	868	286.67	21.3554	10.6184	70.7431	17.4008	36.3785	42.0598	44.9366	9.38393	13.5163	79.0483	47.8979	14.6937	1441.39	408.532	436.401	14.8798	175.394	142.862	30.7453	2.51337	2.37184	4.19049	22.036	5.55995	1.30655	1.56952	3.48436	12.4973
44	Male	43	B-NHL	None	>=Third line	First relapse	No	Yes	2018-04-21	2018-04-15	3	6.1	215.8	6	1129.8	1	No	76	Relapse	57	12.0061	14.2317	9.41722	5.5524	9.02489	5.65771	31.3082	6.37621	5.3255	8.81814	1	22.3779	7.31365	10.7626	9.45958	1	0.0536004	31.6226	2.71696	7.47032	0.407123	1.08135	0.778539	2.07386	2.11451	0.406	0.903329	0.993516	23.4186
45	Male	54	B-NHL	None	>=Third line	First relapse	No	Yes	2018-04-20	2018-04-15	7.3	4	336.9	5	1406	1	Yes	868	CR	868	11.1326	0.145928	0.465261	11.2534	3.05092	7.53646	2.99701	3.75262	2.31051	1.16931	0.116454	2.82478	0.857226	2.81127	0.310352	4.52724	0.442301	14.2194	1.36028	0.254679	2.15348	0.753298	0.936257	3.51012	2.497	1.50654	0.660763	0.380003	8.85157
46	Male	44	B-NHL	None	>=Third line	First relapse	No	No	-	2018-04-18	4.7	7.1	31.15	4	1278	0	Yes	865	CR	865
47	Male	26	B-NHL	None	>=Third line	First relapse	No	Yes	-	2018-04-24	2.3	6	41.72	6	2726.3	1	Yes	859	Bridge to HSCT	114
48	Male	57	B-NHL	Autologous	>=Third line	>=Second relapse	No	No	-	2018-04-25	5.1	6	633.5	6	3285	1	No	234	non-recurrent deaths	234
49	Female	15	B-ALL	None	>=Third line	Refractory	No	No	-	2018-04-25	4	4	57.08	5	77.4	2	Yes	858	Bridge to HSCT	61
50	Female	58	B-NHL	None	First line	First relapse	No	No	-	2018-04-26	2	8	146.7	5	2220	1	Yes	857	CR	857
51	Male	47	B-NHL	None	>=Third line	Refractory	No	No	2018-05-02	2018-04-27	2.5	9.9	167.7	5	1812.7	1	Yes	856	CR	856	438.586	19.9861	9.63555	39.5235	6.3727	47.9119	57.0778	33.8516	7.32952	12.102	31.1988	18.9574	13.8538	421.21	130.686	245.141	17.0453	673.99	123.125	24.9324	2.94561	2.7023	4.98247	26.3796	9.85903	1.28721	2.48216	0.430448	1453
52	Male	33	B-NHL	None	Sencond line	First relapse	No	No	2018-05-03	2018-04-30	2.9	6	126.7	3	1109	1	Yes	853	CR	853	60.7589	9.79125	5.12479	25.4625	5.41959	22.543	41.8997	5.79098	4.89932	7.07591	0.116454	9.63932	2.74827	46.0879	38.5247	4.52724	2.07397	84.5671	20.2279	8.3045	2.55908	2.10034	3.73882	17.1744	9.89154	1.02358	2.35358	2.81635	1507.13
53	Female	45	B-ALL	None	Sencond line	First relapse	No	No	-	2018-05-01	1	5.8	72.5	4	1383.9	1	Yes	852	Relapse	852
54	Male	35	B-NHL	Autologous	Sencond line	>=Second relapse	No	No	2018-05-07	2018-05-02	4	1.9	352.8	5	8623.5	1	No	592	Relapse	531	8.99637	2.94161	9.23611	18.9152	3.92165	113.966	4.20443	3.20646	3.31851	1.69065	0.116454	4.26837	1.2313	12.783	55.3563	4.52724	10.2125	37.2461	21.0534	1.38239	2.8143	1.55676	2.05918	6.27806	3.8833	0.886575	1.19263	3.95357	19.5829
55	Female	24	B-ALL	None	Sencond line	>=Second relapse	No	No	-	2018-05-02	2	6	1067	4	18000	2	No	608	Bridge to HSCT	166
56	Female	24	B-ALL	None	Sencond line	First relapse	No	No	-	2018-05-31	2	2	15.73	5	2782.8	0	NA	11	Loss to follow-up	11
57	Female	47	B-NHL	None	First line	First relapse	Yes	No	-	2018-06-03	4	4.3	58.48	6	205.4	1	No	194	Relapse	107
58	Male	64	B-NHL	None	Sencond line	Refractory	No	No	-	2018-06-06	4.15	6.5	81.1	7	891	1	Yes	816	Relapse	132
59	Female	34	B-NHL	None	>=Third line	>=Second relapse	No	Yes	-	2018-06-17	2.8	2.9	370.3	8	1780	1	No	156	Relapse	89
60	Female	55	B-NHL	None	>=Third line	>=Second relapse	No	No	2018-06-23	2018-06-20	6	4	413.2	3	24185	4	Yes	802	CR	802	972.829	120.609	21.7075	57.4254	28.57	28.262	343.798	40.8148	21.9102	46.6351	216.458	112.55	48.0718	5062.35	32.6874	1130.19	68.1406	267.315	92.445	64.0375	0.43349	2.17026	0.843984	1.57353	3.12353	0.392644	3.0472	1.99597	6.85838
61	Male	49	B-ALL	None	Sencond line	First relapse	No	No	-	2018-06-20	4	4	64.09	6	600.1	1	Yes	802	CR	802
62	Female	41	B-ALL	None	>=Third line	Refractory	No	No	2018-06-28	2018-06-23	3	4	118.3	5	4277.1	1	No	692	Relapse	556	9.65383	4.8713	0.465261	24.0575	3.60476	10.9592	6.37303	3.99923	3.22155	3.07952	0.116454	5.41	0.628471	16.6591	68.439	4.52724	1.03855	92.2148	4.40105	3.6515	1.93587	1.83911	2.16481	7.13183	5.05981	1.00325	1.16513	8.06915	1084.05
63	Female	38	B-NHL	None	First line	First relapse	No	Yes	-	2018-06-25	2.1	3	186.9	6	174.7	1	Yes	797	Relapse	797
64	Female	43	B-ALL	Autologous	Sencond line	>=Second relapse	Yes	No	2018-06-29	2018-06-25	2	2	1633	4	3670	2	Yes	797	CR	797	35.5289	9.87119	6.30152	22.3471	5.17606	16.9217	27.9199	16.3526	6.57031	8.6279	0.116454	9.5535	1.8173	98.6399	104.118	68.4388	6.71473	50.2747	102.133	6.08256	2.66326	1.83214	3.06514	13.3542	5.44805	1.28637	2.28222	3.07964	398.727
65	Male	47	B-NHL	Autologous	>=Third line	>=Second relapse	Yes	No	-	2018-06-25	4	6	108.8	6	1786.5	1	No	502	Relapse	364
66	Female	65	B-NHL	None	First line	>=Second relapse	No	No	-	2018-07-03	4	4	67.55	5	1351.9	1	No	111	non-recurrent deaths	111
67	Male	31	B-NHL	None	>=Third line	Refractory	No	Yes	-	2018-07-10	2.7	4.6	66.65	4	5289.4	1	No	57	NR	57
68	Male	49	B-NHL	None	>=Third line	>=Second relapse	No	Yes	2018-07-20	2018-07-13	3.61	4.92	776.8	7	50000	3	Yes	779	CR	779	89.7546	144.773	35.4833	146.591	32.6882	177.832	452.895	874.63	26.4752	64.9974	602.536	83.0185	91.6152	5859.02	3074.77	2418.49	138.718	11148.9	489.911	237.613	10.0115	9.03872	11.0996	80.8281	18.1031	2.98641	5.2506	9.26492	99.4553
69	Male	38	B-NHL	None	>=Third line	First relapse	No	No	-	2018-07-13	1.53	4.16	43.86	3	2449.6	1	Yes	779	Relapse	779
70	Male	50	B-ALL	None	>=Third line	>=Second relapse	Yes	No	2018-07-25	2018-07-20	2	2.32	644.9	5	5096.4	1	No	621	Relapse	621
71	Female	11	B-ALL	None	First line	>=Second relapse	No	No	2017-12-23	2017-12-17	2	1	621	6	11436	3	Yes	479	Bridge to HSCT	180
71	Female	41	B-ALL	Allogeneic	Sencond line	>=Second relapse	No	No	2018-08-02	2018-07-27	1	1	58.58	6	1990.1	1	No	987	CR	479
73	Male	54	B-NHL	None	Sencond line	>=Second relapse	No	No	2018-08-08	2018-08-04	4	4.36	234.9	4	3336.3	3	Yes	757	CR	757
74	Male	45	B-NHL	Autologous	>=Third line	Refractory	No	Yes	-	2018-08-12	1.9	8.5	1136	5	5800	3	Yes	749	CR	749
75	Male	15	B-ALL	None	Sencond line	Refractory	No	No	2018-08-16	2018-08-13	2	6	68.44	3	7100.5	1	No	14	NR	14
76	Male	43	B-NHL	None	>=Third line	Refractory	No	Yes	2018-08-20	2018-08-18	2.52	5.2	154.7	2	2255.1	1	No	39	NR	39
77	Female	20	B-ALL	Allogeneic	>=Third line	>=Second relapse	Yes	No	2018-10-11	2018-10-05	2	2	46.88	6	412.6	1	Yes	695	CR	695
78	Male	52	B-NHL	None	>=Third line	Refractory	No	Yes	2018-10-11	2018-10-05	3.91	3.52	60.99	6	439.4	1	No	252	Relapse	129
79	Male	31	B-ALL	Allogeneic	>=Third line	First relapse	No	No	-	2018-10-10	2	2	120	5	5887	1	No	34	NR	34
80	Male	60	B-NHL	None	>=Third line	>=Second relapse	Yes	No	-	2018-10-12	2.23	3.12	382.4	5	3394.1	2	No	295	Relapse	277
81	Male	17	B-NHL	Autologous	>=Third line	Refractory	No	No	-	2018-10-12	6	8	16.23	4	310.8	2	Yes	688	CR	688
82	Female	33	B-NHL	Autologous	>=Third line	Refractory	No	No	2018-10-21	2018-10-14	4.04	4	152.5	7	5512.3	2	No	146	Relapse	127
83	Male	38	B-NHL	None	Sencond line	>=Second relapse	Yes	No	2018-10-17	2018-10-15	3	7	92.8	2	1381.1	1	No	152	Relapse	93
84	Female	48	B-ALL	Allogeneic	Sencond line	First relapse	No	No	2018-11-04	2018-10-28	1.88	3	100.8	7	3676.3	1	No	459	Relapse	150
85	Male	29	B-NHL	None	First line	Refractory	No	No	-	2018-10-29	4	4	9.71	6	731	1	Yes	671	CR	671
86	Female	42	B-NHL	None	First line	Refractory	No	Yes	2018-11-12	2018-11-04	8.86	11.35	474.6	8	3412	1	Yes	665	CR	665
87	Male	46	B-NHL	Autologous	>=Third line	>=Second relapse	Yes	No	-	2018-11-07	3.3	3.5	192.1	6	2460.2	1	No	302	Relapse	271
88	Male	38	B-NHL	None	First line	First relapse	Yes	No	2018-11-09	2018-11-07	7.06	4.54	2947	2	20349	3	No	420	Bridge to HSCT	133
89	Female	40	B-NHL	None	>=Third line	Refractory	No	Yes	-	2018-11-12	3	4	52.46	3	1457.2	1	Yes	657	Bridge to HSCT	128
90	Male	18	B-NHL	None	>=Third line	>=Second relapse	No	No	2018-11-16	2018-11-13	6	10	84.5	3	2955.7	1	Yes	656	CR	656
91	Male	64	B-NHL	None	Sencond line	>=Second relapse	No	No	-	2018-11-20	3.67	4	15.14	7	396.3	1	Yes	649	CR	649
92	Male	33	B-ALL	Allogeneic	First line	First relapse	No	No	-	2018-11-26	4	3.05	54.74	6	5506.7	2	No	104	Relapse	104
93	Male	61	B-NHL	None	>=Third line	>=Second relapse	No	No	-	2018-12-02	1.35	2.7	73.04	4	1392.2	1	Yes	637	CR	637
94	Female	56	B-NHL	None	First line	First relapse	No	Yes	-	2018-12-07	3.2	4.86	32.45	4	1401.8	1	Yes	632	CR	632
95	Male	22	B-ALL	Allogeneic	>=Third line	Refractory	No	No	2018-12-16	2018-12-12	1	1	78.42	4	1381.1	3	Yes	627	Bridge to HSCT	100
96	Female	58	B-NHL	None	Sencond line	>=Second relapse	No	No	2018-12-24	2018-12-19	6	6	514.1	5	3558.8	2	No	211	Relapse	79
97	Male	65	B-NHL	None	>=Third line	>=Second relapse	No	No	2019/1/16	2019-01-06	5	5	864.3	10	4235	2	No	155	Relapse	94
98	Male	47	B-NHL	None	Sencond line	>=Second relapse	No	No	-	2019-01-12	10	10.81	105.9	5	2787	1	No	160	Relapse	86
99	Male	48	B-ALL	None	Sencond line	First relapse	No	No	2019/1/17	2019-01-14	6.63	7.78	5000	3	3565.1	2	No	442	CR	442
100	Male	53	B-NHL	None	>=Third line	Refractory	No	Yes	-	2019-01-18	5.71	6.02	1621	6	2476.2	2	No	263	Relapse	133
101	Female	50	B-NHL	None	Sencond line	>=Second relapse	No	No	-	2019-01-20	6	6	72.1	5	306.7	1	No	160	Relapse	68
102	Male	59	B-NHL	Autologous	>=Third line	>=Second relapse	No	No	-	2019-03-05	2	5.07	280.5	4	5015.7	2	No	132	non-recurrent deaths	132
103	Male	31	B-NHL	None	Sencond line	>=Second relapse	Yes	No	2019-03-15	2019-03-11	4.37	6	271.2	4	9095.7	2	No	133	Relapse	103
104	Male	66	B-NHL	None	>=Third line	>=Second relapse	No	No	-	2019-03-11	3	2	136.7	4	467	1	No	357	Relapse	357
105	Male	48	B-NHL	None	Sencond line	Refractory	No	Yes	2019/3/17	2019-03-13	4	6	324.8	4	1335.7	1	NA	63	Loss to follow-up	63
106	Male	33	B-NHL	None	Sencond line	Refractory	No	Yes	-	2019-03-14	6.83	6.3	892.2	4	2622.4	2	Yes	535	CR	535
107	Female	32	B-ALL	None	Sencond line	First relapse	No	No	-	2019-03-18	2	2	1023	6	4871.4	2	Yes	531	CR	531
108	Male	51	B-ALL	None	First line	First relapse	No	No	2019-03-28	2019-03-21	3.04	3.41	1810	7	6707.4	2	Yes	528	Bridge to HSCT	169
109	Male	44	B-NHL	Allogeneic	First line	>=Second relapse	No	No	-	2019-03-24	3.94	4.13	117.8	6	2555.4	1	Yes	525	CR	525
110	Male	31	B-NHL	None	>=Third line	Refractory	No	Yes	2019-04-29	2019-04-21	5	5.55	254.4	8	4371.2	2	No	99	NR	99
111	Female	28	B-NHL	Autologous	>=Third line	>=Second relapse	No	No	2019-04-30	2019-04-22	5.34	11	27.06	8	644.9	1	No	64	NR	64
112	Male	31	B-NHL	None	>=Third line	Refractory	No	No	-	2019-04-24	2	6	1856	6	7090.5	2	No	424	Relapse	97
113	Female	34	B-ALL	None	>=Third line	Refractory	No	No	2019-05-14	2019-05-11	2	3	640.5	3	476.3	2	NA	16	Loss to follow-up	16
114	Female	31	B-NHL	None	Sencond line	Refractory	Yes	Yes	-	2019-05-15	2	2	252.5	5	12974	2	No	44	NR	44
115	Female	65	B-NHL	None	>=Third line	Refractory	No	No	2019-06-19	2019-06-17	3	2	5000	2	1267	2	No	234	Relapse	172
116	Male	59	B-NHL	None	Sencond line	Refractory	No	No	2019-07-20	2019-07-17	6	6.21	5000	3	4057	2	Yes	410	CR	410
117	Female	28	B-ALL	None	>=Third line	>=Second relapse	No	No	-	2019-07-23	6	6	1372	7	1617.3	3	No	105	Bridge to HSCT	69
118	Female	65	B-NHL	None	>=Third line	Refractory	No	No	2019-08-08	2019-08-05	6	6	58.74	3	1418	1	Yes	391	CR	391
119	Female	52	B-ALL	None	First line	First relapse	No	No	2019/8/30	2019-08-25	3	3	1074	5	3411.9	2	Yes	371	CR	371
[truncated: 41 more columns]
